# Supplementary material for: The Placebo Effect in Chronic Thromboembolic Pulmonary Hypertension Trials: A Systematic Review and Meta-Analysis
Source: Med Sci (Basel). 2025 May 7;13(2):57. doi: 10.3390/medsci13020057 (PMC12101364; doi:10.3390/medsci13020057)
Supplement: Supplementary file 1 [file medsci-13-00057-s001.zip]

Archive with 1 entries (1 files):
- medsci-3516392-Supplementary.pdf
